# Supplementary material for: Screening biomarkers for predicting the efficacy of immunotherapy in patients with PD-L1 overexpression
Source: J Cancer Res Clin Oncol. 2023 Jul 19;149(14):12965–76. doi: 10.1007/s00432-023-05160-9 (PMC10587271; doi:10.1007/s00432-023-05160-9)
Supplement: Supplementary file 1 — Supplementary file1 (XLSX 38 KB) [file 432_2023_5160_MOESM1_ESM.xlsx]

## Sheet: Sheet1
sample ID	gender	age	smoking history	Personal disease history	family history	tumor subtypes	tumor stage	tumor size	distal metastasis status	Ki-67	PD-L1	TMB	respiratory system disease history	cardiovascular disease history	endocrine system disease history	CYFRA21-1	CEA	CA125	SCC	proGRP	NSE	CA19-9	CA72-4	WBC	Eosinophil count	NL Ratio	creatine kinase	creatine kinase isoenzyme	lactate dehydrogenase	troponin	BNP	T3	T4	TSH	interleukin-2	interleukin-6	interleukin-1 β	Interleukin 10	Interferon γ	Interleukin 17	Interleukin 4	Interleukin 12p70	Tumor Necrosis Factor α	T-helper induced cells	T-suppressor cytotoxic cells	T-cell count	Number of treatment lines	adverse reactions	Best therapeutic effect
UAGBN5GK35	Male	61	No	Yes	No	Adenocarcinoma	Ⅳ	1.5	Yes		100		Yes	Yes	No	2.37	1.51	6.95				5.9	1.57	4	0.16	1.51	172	16.9	204			4.75	19.79	3.73													First_line	No	PR
UAGBN1W864	Female	71	No	No	No	Squamous_carcinoma	Ⅳ	8	Yes	40	100					5.66	2	282	1.1	40.57	14.57			5.42	0.12	1.44	113	12.3	228	/	22.88	1.71	79.27	7.08													Second_lines	No	SD
UAGBN9Y734	Male	60	Yes	Yes	No		Ⅲ	10.6	Yes	60	100	21.1		Yes	Yes	1.86	4.32	44.4	1.7	38.99	15.2			5.52	0.12	5.74	299	13.7	207	0.01	271.4	1.77	124.4	2.25	2.9	3.8	2.6	3.2	7.9	4.3	4	4.5	3.6	33.57	29.98	64.66	Second_lines	No	PR
UAGBN7GK97	Female	66	No	Yes	No	Adenocarcinoma	Ⅲ	5.9	No	30	100	2.2		Yes		6.27	4.27	20.3	36.37	25.19	25.19			6.12	0.1	3.3	55	29.6	277		25.66	1.6	91.73	2.78	3.3	3.7	2.6	4	3.8	2.9	4	3.5	2.6			82.48	Second_lines	Yes	SD
UAGBN84782	Male	67	Yes	Yes	No	Adenocarcinoma	Ⅲ	3.5	Yes	70	100	23.3	Yes	No	No	0.84	3.38	10.2	0.8	18.62	13.62			8.81	8.81	1.74	45	15.4	246	0.006	64.41																First_line	Yes	PR
UAGBN7GK40	Male	62	No	Yes	No		Ⅳ	7.4	Yes		100		Yes	No	Yes	17.36	3.94	12.8	1.3	22.34	16.72	20.95	0.91	8.93	0	9.5					511																First_line	Yes	SD
UAGBN53874	Male	72	Yes	Yes	No	Adenocarcinoma	Ⅳ	10.3	Yes	50	100		Yes	No	No	8.58	37.98	320.7	3.8	28.57	16.4			9.33	0.05	4.69	31	20.7	343		94.61																First_line	No	SD
UAGBN84789	Female	54	No	Yes	No		Ⅳ	3.8	Yes		100																																				Second_lines	Yes	PR
	Male	78	Yes	Yes	No	Adenocarcinoma	Ⅳ	5.5	Yes	30	99		No	Yes	Yes	10.58	9.4	108.1	0.8	31.46	15.98			7.58	3.5	7.35	59	19.5	227	0.008	191.1	1.53	102.2	0.955													First_line	No	PR
UAGBN6GK01	Male	67	Yes	Yes	Yes	Adenocarcinoma	Ⅳ	2.2	Yes		98																																				Second_lines	No	PR
UAGBN84758	Female	72	No	Yes	No	Adenocarcinoma	Ⅳ	3.5	Yes	60	90	11.6	No	No	No	6.82	11.56	26.2	0.9	38.15	13.38			3.99	0.12	3.4	99	13.7	192	0.009	225.3	3.38	211.5	1.59												68.72	Second_lines	No	PR
UAGBN20712	Male	76	Yes	Yes	No	Adenocarcinoma	Ⅳ		Yes	20	90		Yes	Yes		4.54	13.96	42.6	0.8	37.86	13.84			6.81	0.19	2.06	38	20.6	314	0.009	158.7	1.6	139.7	2.03													First_line	No	SD
PM00G18BN0210	Male	64	Yes	Yes	Yes	Adenocarcinoma	Ⅳ	5.2	Yes	70	90		No	No	Yes	2.77	4.8	12.8	1.7	23.25	14.59			7.25	0.25	3.17	68	12.2	153																		First_line	No	PR
UAGBN53900	Female	66	No	Yes	No	Adenocarcinoma	Ⅳ	4	Yes	80	90		No	Yes	No	9.62	10.67	29.1	1.8	32.71	13.62			7.85	0.13	3.98	23	13.2	165		38.75		1.87	140.2	0.461												First_line	Yes	PR
PM00G19BN0664	Male	81	Yes	Yes	No	Adenocarcinoma	Ⅲ	3.3	No	40	90			Yes	Yes	7.27	0.8	140	1	33	17	0	0	11.5	0.71	4.38	16	12	166	0	140	1.38	121	2.6													Second_lines	Yes	PR
UAGBN84909	Male	55	No	No	No	Adenocarcinoma	Ⅳ	5.2	Yes		90																																				Second_lines		PD
UAGBN9Y716	Male	72	No	No	No	Adenocarcinoma	Ⅲ	3	No	80	80		No	No	No	1.25	1.64	29.1	1.9	71.12	19.22			3.56	0	1.89	61	19.3	191	0.007	48.38	2.07	108.6	1.36	240.1	8.7	6.4	9.8	281.5	267.2	24	56.3	2.8				First_line	No	CR
PM00G19BN0429	Male	64	Yes	Yes	No		Ⅳ	4.6	Yes	60	80		No	Yes	No	1.73	4.92	27.2	0.5	60.69	10.22			3.59	0.09	1.21	38	24.4	14.8			1.49	97.03	1.12													Second_lines	No	SD
UAGBN2M030	Male	80	Yes	Yes	No	Squamous_carcinoma	Ⅲ	3.3	NO	30	80	11.6	Yes	Yes		3.37	2.42	5.5	2.1	41.3	14.4	0	0	5.26	0.12	2.42	65	18.8	195	0.016	126	1.58	128	1.06													First_line	No	PR
	Female	52	No	Yes	No	Adenocarcinoma	Ⅳ	4	Yes	30	80		No	No	No	2.31	0.74	22.2	0.4	38.26	34.09	2	4.24	5.51	0.1	1.82	63	12.6	265			1.33	73	8.16													First_line	Yes	SD
UAGBN9Y876	Male	57	Yes	Yes	No	Adenocarcinoma	Ⅳ	5.4	Yes		80	15.3	No	Yes	No	3.95	2.25	8.6	0.3	20.53	17.86			5.86	0.07	2.49	39	7.9	185	0.003	77.87	1.87	94.27	4.57	5.9	3.1	4.2	3.6	7.9	3.5	4.3	3.2	4.2				First_line	No	PR
UAGBN6GK71	Female	74	No	Yes	No	Adenocarcinoma	Ⅲ	7.8	NO	70	80		No	Yes	No	10.06	2.06	404.7	2.1	35.39	29.84			6.35	0.29	3.12	120	28.4	206	0.005	97.71	1.62	86.31	5.51	3.2	7.1	2.9	3.2	3.4	4.1	3.1	2.9	3.8			65.22	Second_lines	Yes	PR
PM00G18BN0134	Male	71	Yes	No	No	Squamous_carcinoma	Ⅳ	4.6	Yes	80	80		Yes	No	No	2.63	2.72	12.9	1.7	40.4	18.07	6.9	0.493	7.19	0.25	1.79	85	19	175	0.012	22.79				0.26	4.56	10.59	11.51	17.26	6.15	2.26	0.98	1.59				Second_lines	No	SD
UAGBN6GK16	Male	57	Yes	No	No	Adenocarcinoma	Ⅳ	5.05	Yes		80					8.36	9.09	98.3	0.5	25.51	16.1	367.14	1.88	8.44	0.24	4.56					95.33	1.86	92.44	3.29													First_line	Yes	PR
PM00G19BN0604	Female	62	No	Yes	Yes	Adenocarcinoma	Ⅳ	3.4	Yes	50	80	4.4	No	Yes	Yes	4.97	1.83	30.8	8	25.25	4.86			9.08	0.38	5.07	21	11.2	167						0.64	1.17	0.75	1.36	2.4	25.16	4.2	0.04	0.85				Three_lines	Yes	PD
UAGBN7WY45	Male	44	Yes	Yes	No	Adenocarcinoma	Ⅳ	5.6	Yes	30	80		Yes	No	Yes	5.46	2.07	16.5	1.4	28.87	23.53	5.46	5.02	10.38	0.67	2.29	53	19.6	356		76.81																First_line	No	PD
UAGBN5GK81	Male	81	No	Yes	No	Adenocarcinoma	Ⅳ	5.8	Yes	40	80		No	Yes	No	13.72	32.12	78.7	5.7	24.56	28.32	8.98	4.54	12.17	0.65	3.57	51	20.9	425	0.003	15.38	1.47	95.62	5.46	2.8	3.1	3.1	3.2	2.8	3	3.6	4.2	2.4			79.14	First_line	Yes	SD
UAGBN9Y881	Male	68	No	No	No	Adenocarcinoma	Ⅳ	7.8	Yes	70	80					1.86	3	111	0.8	42.5	16.3	0	0		9.79	3.29	41	14.5	168	0.004	98	1.66	108	2													First_line	Yes	PR
UAGBN20716	Male	81	Yes			Squamous_carcinoma	Ⅲ				80																																				First_line		SD
UAGBN5GK69	Male	71	Yes	Yes	No	Adenocarcinoma	Ⅳ	5.3	Yes	40	70		Yes	No	No	1.02	4.3	64.3	0.8	23.07	12.08			4.93	0.08	4.08	20	12.2	142		64.03				3.21	6.14	21.4	23.31	12.4	23.1	36.87	3.1	1	34.346	26.669	63.095	Second_lines	Yes	SD
UAGBN8WY46	Male	54	Yes	Yes	Yes	Adenocarcinoma	Ⅳ	3.7	Yes	40	70		Yes			3.79	1.96	86.3	0.5	32.8	19.07	356.45	11.09	5.26	0.17	1.52	41	13.9	190	0.003		1.24	98.42	1.71													First_line		PR
UAGBN8WY79	Female	55	No	No	No	Adenocarcinoma	Ⅲ	3.55	NO		70	2.4	No	No	No	2.33	3.04	8.7	1	52.29	9.38			6.04	0.02	3.49				0.003	53.09	1.06	66.92	3.12	2.9	3.6	2.6	2.8	4.2	2.7	3	4.5	2.9			84.62	First_line	Yes	PR
UAGBN8GK08	Male	80	Yes	Yes	No	Squamous_carcinoma	Ⅳ	6.6	Yes		70			Yes		5.78	4.32	42.8	2	39.87	15.46			6.51	0.49	3.58				0.001	47.69	1.62	78.21	2.97	7.4	3.1	2.6	3.8	9.2	4.1	3.8	2.6	3.4			51.9	First_line	No	SD
PM00G19BN0626	Male	68	Yes	No	No	Adenocarcinoma	Ⅳ	2.9	Yes		70		No	No	No	3.51	3.38	412.3	0.5	27.39	10.81			6.62	0.32	3.01	34	12.3	188		74.47	1.54	91.8	1.96	0.99	2.54	10.54	1.58	2.03	0.75	2.73	1.89	5.05				First_line	Yes	PR
	Male	49	No	No	Yes	Adenocarcinoma	Ⅳ	3.2	Yes	40	70		No	No	No	10.71	4.08	252.5	1.5	20.42	13.8			8.65	0.8	7.99	30	18.7	223	0.003	80.12	1.96	123.8	1.44													Second_lines	Yes	PD
PM00G19BN0368	Male	74	Yes	Yes	No	Adenocarcinoma	Ⅳ	3.1	Yes	40	70		Yes	Yes	No	10.49	1.86	198	1.3	28.23	21.51	15.85	0.816	9.03	0.08	3.54					261.7																First_line	No	PR
UAGBN6WY80R	Male	59	Yes	No	No	Adenocarcinoma	Ⅳ	2.6	Yes	70	65		No	No	No	50.59	3.54	146.3	0.4	36.38	42.91	2	1.22	13.57	0.57	4.21	29	22.2	485			1.35	65.28	4.26													First_line	Yes	PR
PM00G18BN0170	Male	53	No	Yes	Yes	Squamous_carcinoma	Ⅳ		Yes	30	60		No	No	Yes	86.25	3.69	37.6	1.2	25.82	19.1			7.35	0.27	1.69						2.03	130.5	2.68													Three_lines	No	PR
	Male	54	No	No	Yes	Squamous_carcinoma	Ⅲ	2.9	No	30	60					0.73	1.46	44.5	1.7	28	13			8.4	0.01	5.13					116.6	1.41	91.03	2.91													First_line	Yes	SD
PM00G19BN0299	Male	52	Yes	Yes	No	Adenocarcinoma	Ⅲ	6.9	No	70	60		Yes	Yes	No	1.87	5.02	12	0.6	33.74	10.47			9.05	0.16	1.17	72	13.7	239																		Fourth_line	Yes	PR
UAGBN3H323	Male	60	Yes	Yes	Yes	Adenocarcinoma	Ⅳ	6.1	Yes	40	50	11.6	No	Yes	No	1.43	3.62	21.1	0.7	25.33	10.07			2.97	0.14	2.48	91	91	239	0.007	160.4																Second_lines	Yes	PD
UAGBN3H066	Male	45	Yes	Yes	No	Adenocarcinoma	Ⅳ	6.3	Yes	40	50		No	Yes	No	3.28	2.03	83.7	1.1	36.72	17.23			3.61	0.06	1.44	72	15	199	0.03	9.64	1.64	99.45	0.613	2.9	3.1	3.6	4.1	7.9	2.8	3.3	2.6	4.1	30.828	23.477	55.323	First_line	No	PR
UAGBN0A995	Male	80	Yes	Yes	No	Squamous_carcinoma	Ⅲ	8	No	40	50					33.2	10.8	116	3.3	32	27	0	0	5.46	0.02	4.93	32	21	206	0	0	1.46	78.2	0.9													First_line	No	PR
UAGBN8X773	Male	67	Yes	Yes	No	Adenocarcinoma	Ⅳ	2.6	Yes		50	22.5	Yes	Yes	No	3.03	4.5	36.7	0.3	30.47	11.3	57.56	1.78	6.02	0.06	3.24	33	18.1	184	0.003	158.8	1.55	116.4	0.363	3.6	2.8	3.5	2.9	7.9	4.2	4	3.2	2.7				First_line	Yes	PR
UAGBN20709	Male	59	No	No	No	Adenocarcinoma	Ⅳ	2.6	Yes	20	50		No	No	No	3.17	2.36	7.5	0.6	37.82	16.26			6.24	1.8	2.71	64	13.4	184																		First_line	Yes	PR
	Male	73	Yes	No	No	Squamous_carcinoma	Ⅳ	5.6	Yes	70	50					4.68	2.2	27	2.8	55	108	0	0	7.3	0.06	5.85																					First_line	Yes	PR
UAGBN1W861	Male	65	Yes	Yes	No	Adenocarcinoma	Ⅳ	5.6	Yes	20	50		No	Yes	No	32.21	5.68	153.8	0.6	43.38	28.82			7.91	0.04	2.72	80	10.6	254	0.013	153.2	1.87	133.1	1.24	3.2	2.6	3.5	2.6	5.1	2.7	3.5	2.7	3.2	28.76	19.16	49.16	First_line	Yes	PR
UAGBN1A028	Female	63	No	Yes	No	Adenocarcinoma	Ⅳ	2	Yes	10	45		No	No	Yes	1.09	8.61	17.6	2.9	55.81	11.2			3.65	0.06	3.01	65	12.4	185	0.003	10.94	1.4	175.6	0.56	3.1	2.6	3.5	2.8	3.7	3.4	2.6	3.5	3.4			73.58	Three_lines	No	SD
	Female	51	No	No	Yes	Squamous_carcinoma	Ⅳ	3.1	Yes	40	40		No	No	No	0.8	2.07	8.3	0.7	23	13.11			6.81	0.17	1.68	53	16.2	207																		Second_lines	Yes	PR
PM00G19BN0343R	Female	52	No	No	No	Adenocarcinoma	Ⅳ	3.8	Yes	70	40		No	No	No	6.75	1.65	133	0.4	32.11	23.97			7.03	0.17	3.39	59	14.5	323																		Three_lines	No	SD
UAGBN6WY69	Female	77	No	No	Yes	Squamous_carcinoma	Ⅳ	5	Yes	80	40		No	No	No	34.17	5.82	18.1	2	30.61	14.8	42.35	1.25	8.79	0.21	3.18						1.64	125.9	1.82													Second_lines	Yes	PR
UAGBN6WY87	Female	55	No	Yes	No	Adenocarcinoma	Ⅳ	0.6	Yes	5	40		No	No	No	2.23	5.47	65.8	0.7	19.8	21.77				0.25	1.22	94	17.9	234	0.012	10	1.59	112.9	6.07													Three_lines		PD
UAGBN1A029	Male	58	Yes	No	Yes	Adenocarcinoma	Ⅳ	4.5	Yes	40	35	21				100	1500	1000	0.8	156	285	0	0	15.87	0.18	6.9	88	42.9	4095			1.54	117	1.6										34.98	34.32	69.5	Three_lines	No	PD
PM00G18BN0176	Female	68	No	Yes	No	Adenocarcinoma	Ⅳ	4.8	Yes	50	30		No	No	No	2.13	13.99	201	1	26.4	13.28			3.76	0.04	8.05	56	11.3	148																		First_line	No	SD
PM00G19BN0666	Male	77	Yes	No	No	Squamous_carcinoma	Ⅳ	3.5	Yes	30	30		No	No	No	1.61	2.88	16.8	1	31.55	8.85			5.39	0.18	0.74	35	8.6	185		59																First_line	Yes	PR
UAGBN9Y873	Male	58	Yes	Yes	Yes	Adenocarcinoma	Ⅲ	10	No	60	30		No	Yes	No	2.16	3.71	527.3	0.4	23.47	11.7	9.96	9.27	5.67	0.09	6.31	35	9.4	183		124.2																First_line	Yes	PR
UAGBN9Y664	Male	48	No	Yes	No	Adenocarcinoma	Ⅲ	0.4	No	60	30		Yes	Yes		0.81	7.83	17.1	0.3	16.55	10.61	16.55	2.94	5.87	0.12	2.44	97	14.2	171			1.84	118.1	2.08	5.9	3.2	2.6	3.5	9.2	2.7	4.1	3.8	2.9	40.2	34.16	78.9	First_line	No	SD
UAGBN2M067	Male	55	Yes	Yes	No	Adenocarcinoma	Ⅲ	5.4	No	90	30		Yes	No	No	0.5	12.74	9.3	0.6	29.79	14.59			6.16	0.12	0.71				0.004	37.29	1.11	116.6	0.497										49.14	10.7	62.82	First_line	Yes	PR
PM00G19BN0446	Male	52	Yes	Yes	No	Adenocarcinoma	Ⅳ	3.2	Yes	60	30	39.3	Yes	No	No									6.53	0.29	2.23	86	9.6	142			1.73	100.8	7.76													Second_lines	Yes	SD
UAGBN9Y797	Male	48	Yes	No	No	Squamous_carcinoma	Ⅲ	4.7	NO	40	30		No	No	No	1.04	6.19	18.6	0.4	16.05	15.07			6.57	0.23	3.49	66	13.1	154		48.55																Second_lines	Yes
	Female	52	No	No	No	Adenocarcinoma	Ⅳ	2.2	Yes	80	30		No	No	No	24.25	16.62		1.1	26.7	20.09			11.5	1.2	1.78	167	94.9	648		84.5				2	5.11	0.01		15.16	0.24	3.03	0.4	3.94				Three_lines	No	SD
UAGBN9Y894	Male	69	Yes	Yes	No	Adenocarcinoma	Ⅲ	6.5	No	70	30		No	Yes	No	2.57	32.34	9	0.7	32.64	16.27	4.6	8.15	13.1	0.03	6.64	64	12.8	189	0.011	211.3	1.49	102.5	0.995	3.1	3.8	2.6	3.5	7.9	3.7	2.7	3.5	2.8				First_line	No	CR
UAGBN3H324	Male	57	Yes	Yes	No	Adenocarcinoma	Ⅲ	5	NO	80	20	7.3	No	No	No	1.72	1.35	15.2	1.2	45.83	33.9	1200	13.54	3.45	0.13	4.02	43	11.6	232	0.005	27.66	2.51	133.1	0.377													Second_lines	No	PR
UAGBN7GK13	Female	79	No	Yes	No	Adenocarcinoma	Ⅲ	3.1	NO	10	20	12.6				1.3	6.6	14	0.9	38	14	0	0	4.7	0.04	3.19	93	16.5	203		126	1.6	128	2.8												59	First_line	Yes	SD
UAGBN1W829	Male	61	Yes	Yes	Yes	Adenocarcinoma	Ⅳ	1.5	Yes	40	20			Yes		1.85	10.63	25.5	0.8	33.84	14.88			5.25	0.09	1.37	97	15.5	327		61.76																First_line	Yes	SD
	Male	62	No	Yes	No	Adenocarcinoma	Ⅲ	1.6	NO		20			Yes		1.79	2.77	71.8	1.9	36.59	11.22			5.25	0.06	4.16	117	18	194			2	103.4	1.07													First_line	No	PR
PM00G19BN0622	Male	54	Yes	No	No	Adenocarcinoma	Ⅳ	4.69	Yes		20		No	No	No	0.83	5.37	65.8	2	21.85	12.51			6.08	0.12	5.39	48	23	162	0.003	14.29																Three_lines	No	SD
	Male	83	Yes	No	No	Squamous_carcinoma	Ⅲ	8.6	No	40	20				Yes	100	3.63	39.3	6.9	51.04	27.37			6.15	0.02	6.26	77	27.4	281		156																First_line	No	SD
PM00G19BN0202	Male	61	Yes	No	No	Squamous_carcinoma	Ⅲ	7.2	No	70	20		No	No	No	1.38	5.26	19.2	1	28.06	11.24			9.12	0.02	4.56	90	15.1	251		72.6	1.6	103.3	3.28	0.63	2.85	2.47	0.5	12.05	0.19	0.98	0.64	6.15				First_line	Yes	SD
PM00G18BN0200	Male	63	Yes			Adenocarcinoma	Ⅲ				20																																				Second_lines		SD
UAGBN9Y877	Female	56	No			Adenocarcinoma	Ⅳ				20																																				Three_lines		PR
	Female	39	No	No	No	Adenocarcinoma	Ⅳ	3.7	Yes	40	10					1.01	7.77	19.3	0.7	17.95	11.59			3.4	0.01	2.55																					Three_lines	Yes
UAGBN5GK97	Male	62	Yes	Yes	No	Squamous_carcinoma	Ⅳ	4.5	Yes	60	10			Yes		8.15	9.7	93.5	3.2	16.8	24.23	5.05	9.51	4.17	0.07	4.04	61	27.9	256	0.005	10																Second_lines	No	PD
UAGBN9Y794	Female	61	No	Yes	No	Adenocarcinoma	Ⅳ	2.8	Yes	25	10		No	No	No	1.76	65.97	56.3	0.7	47.12	7.93	45.54		5.24	1.3	1.39	45	8.3	136	0.006	28.11	1.64	113.1	7.98													Three_lines	Yes	SD
UAGBN9Y882	Male	62	Yes	No	No	Adenocarcinoma	Ⅲ	2.4	No		10	5.1	No	No	No	1.29	1.65	134	1.1	39.33	12.36	3.77	1.26	5.26	0.31	2.7	111	7.4	163		44	1.83	113.7	2.9												67.64	First_line	No	SD
PM00G19BN0361	Male	79	Yes	Yes	No	Squamous_carcinoma	Ⅲ	6.6	NO		10		No	No	No	16.86	10.81	55.7	1	40.8	23.66			6.01	0.11	3.54				0.016	247	1.74	115.3	0.013	0.94	3.13	2.19	1.3	0.52	2.72	1.09	2.32	0.06				Second_lines	Yes	SD
UAGBN7GK67	Male	74	Yes	Yes	No	Adenocarcinoma	Ⅳ	3.2	Yes	10	10	23.3	No	Yes	No	2.11	32.27	39.5	1.33	33.48	18.75			6.5	0.2	2.4	70	17.3	243			1.82	94.97	4.33													First_line	Yes	SD
	Male	60	Yes	No	No		Ⅳ	2.3	Yes	40	10		No	No	No		1.9	40.9				3.79	1.28	7.31	0.02	6.6	31	16.7	221															51.093	20.017	72.696	First_line	No	PD
	Male	57	Yes	Yes	No	Squamous_carcinoma	Ⅳ		Yes	50	10		Yes	No	No	21.01	4.29	42.3	2.8	29.63	17.19	8.58	0.802	11.43	0.03	15.5	47	9.7	161		138.7	1.05	86.94	1.51												84.7	First_line	Yes	SD
UAGBN6WY97	Male	58	Yes	Yes	No	Adenocarcinoma	Ⅳ	3	Yes	40	8			Yes		4.29	4.53	18.3	23	73.78	21.55			5.71	0.05	1.99	132	16.2	202	0.008	43.42	1.72	98.04	3.66	3.8	2.9	3.6	3	2.8	3.4	3.6	2.7	2.6			78.94	First_line	Yes	SD
UAGBN1W837	Female	68	No	Yes	Yes	Adenocarcinoma	Ⅳ	2.7	Yes	70	5	13.8	No	Yes	Yes	2.08	88.89	65.3	0.8	32.38	13.37			3.55	0.05	2.03	176	17.6	249	0.003	69.03	1.96	124.7	8.06										38.58	37.86	79.5	Three_lines		PD
UAGBN84759	Male	42	Yes	No	No	Squamous_carcinoma	Ⅳ	2.3	Yes	70	5		No	No	No	100	72.04	143	8.8	46.69	23.59			4.27	0.9		54	52.9	261		57.76																First_line	Yes	PD
UAGBN7GK90	Male	79	Yes	Yes	No	Squamous_carcinoma	Ⅲ	4.5	No		5		Yes			8.72	6.32	18.7	11.3	58.36	3.62			5.63	0.1	2.43	100	22.4	140	0.005	49.99	2.03	119	5.69													First_line		PR
	Male	60	No	No	No	Squamous_carcinoma	Ⅳ	4.5	Yes	30	5		No	No	No	100	1.13	22.7	5.5	44.2	15.5	4.93	7.01	5.68	2.5	3.69	44	11.4	268			1.3	99.7	1.07													Second_lines	Yes	PR
UAGBN2M018	Male	66	Yes	Yes	Yes	Adenocarcinoma	Ⅳ	2.7	Yes	5	5		No	Yes	No	1.52	48.12	20.8	1.5	37.26	10.38	2	5.77	6.18	2.6	2.24	58	15.6	144																		First_line	Yes	SD
UAGBN9Y885	Female	65	No	Yes	No	Adenocarcinoma	Ⅳ	3.2	Yes	20	5	8	No	Yes	No	6.12	18.79	19.6	0.4	24.7	20.5			7.4	0.18	2.42	46	14.7	357	0.007	1198	1.72	124.4	1.91										45.36	24.6	73.62	First_line	No	SD
PM00G19BN0234	Male	61	No	Yes	No	Adenocarcinoma	Ⅳ	5.3	Yes	80	5		No	Yes	No	35.16	54.14	34.8	1	45.58	16.84	3.4	1.68	9.09	1.1	4.83	85	12.5	211	0.004	30.27	3.29	119.8	1.38					22.4								Second_lines	No	SD
UAGBN1W846	Male	39	Yes	No	No	Adenocarcinoma	Ⅳ	2.9	Yes	40	5	35.6				0.74	17.35	20.4	0.4	20.69	19.47			9.19	0.19	4.35	78	37.4	368		27.69																First_line	No	SD
UAGBN1A003	Male	48	No	Yes	Yes		Ⅳ	4.8	Yes		3	6.5	No	Yes	No	2.6	9.79	1000	0.4	27.99	13.01			5.33	0.06	5.17	153	19.6	171																		Second_lines	No	SD
UAGBN5GK86	Female	66	No	No	No	Adenocarcinoma	Ⅳ	5.5	Yes	8	3		Yes			8.36	7.46	86.8	0.9	46.53	16.3			5.5	0.01	2.76	83	8.8	231		76.27				9.7	9.5	3.2	2.9	4.1	23.9	7.8	4.2	3.8			76.62	Second_lines		PD
UAGBN6GK67	Male	66	Yes	No	No	Adenocarcinoma	Ⅲ	2.5	NO	40	3		No	No	No	4.46	7.22	530.2	6.8	21.5	11.86			5.74	0.02	3.25	86	9.1	151	0.013	65.21	1.28	78.1	1.25													Second_lines	Yes	PD
UAGBN8X768	Female	55	No	No	No	Adenocarcinoma	Ⅳ	2.3	Yes	5	3	7.3	No	No	No	3.21	76.59	27.9	0.5	63.68	18.31			8.08	0.11	3.06	52	9.8	188	0.003	65.45	1.54	112.9	0.693	4.4	4.2	3.5	2.6	5.1	3.5	4.3	3.6	2.8	34.26	24.9	60.14	First_line	Yes	SD
UAGBN0E744	Male	74	Yes	Yes	No	Squamous_carcinoma	Ⅳ	6.9	Yes	50	3	14.5		Yes	Yes	36.3	4.8	16.2	34	37	36	0	0	8.55	0.36	6.35	63	28	199	0.008	27	0	0	0													First_line	Yes	SD
UAGBN8WY62	Male	67	Yes	Yes	No	Adenocarcinoma	Ⅳ	4	Yes	60	3		No	Yes	No									9.13	0.01	7.95																					Second_lines	Yes
UAGBN7GK19	Male	56	Yes	No	No	Squamous_carcinoma	Ⅳ	7.2	Yes	20	3		No	No	No	73.13	2.21	74.8	4.6	24.24	35.35	2	1.92	9.56	0.09	4.97	41	13.3	203			1.84	133.4	2.34													First_line	Yes	SD
	Female	78	No	Yes	Yes	Adenocarcinoma	Ⅲ	2	No	20	2		No	No	Yes	1.48	6.96	107.6	1.2	28.99	17.73	2	1.49	5.43	1.1	0.71	41	16.7	190	0.005	71.27	1.59	84.21	1.89					19.9								First_line	Yes	SD
	Male	61	Yes	Yes	No	Adenocarcinoma	Ⅳ	1.9	Yes	10	2		No	Yes	Yes	10.02	1500	42.8	0.6	35.6	73.36			6.3	2.4	7.24	53	20.1	552		67.69	1.85	100.5	2.17					15.4								Three_lines	Yes	PD
UAGBN8WY34	Female	57	No	No	No	Adenocarcinoma	Ⅳ	2.5	Yes	20	<1		No	No	No	1.21	253.67	19.3	0.7	29.25	18.1			5.63	0.13	1.66	57	12.2	233		10	2	90.81	1.85													Three_lines	Yes	SD
	Male	66	No	No	No	Squamous_carcinoma	Ⅲ	4.6	No		<1			Yes	No	3	7.6	5.2	1.2	22.86	12.9			5.99	0.12	1.56																					Second_lines	Yes	SD
	Male	75	Yes	Yes	No	Squamous_carcinoma	Ⅲ	4.5	No	90	<1													6.66	0.3	6.02				0.009	193																First_line	Yes
UAGBN8X796	Female	56	No	Yes	No	Adenocarcinoma	Ⅳ	7.4	Yes	40	<1	5.1		Yes		20.81	62.54	45.6	0.8	31.21	46.41			7.65	0.27	2.53	48	16	365																		Three_lines	No	PD
PM00G19BN0127	Male	48	Yes	Yes	No	Squamous_carcinoma	Ⅲ	4.2	No	60	<1		No	Yes	No	1.27	2.31	11.9	1.7	26.57	10.76			7.82	0.08	2.15	61	19.2	215		67.39																Second_lines	Yes	SD
PM00G19BN0115	Female	71	No	Yes	No	Adenocarcinoma	Ⅳ	2.6	Yes	40	<1		No	Yes	Yes	4.77	6.17	23.1	1	34.7	15.01			9.03	0.48	2.76	53	10.4	185	0.003	14.36	1.39	109.5	6.43	3.1	2.6	3.8	3.7	2.6	3.8	5.7	3.4	2.6			45.38	Three_lines	No	PR
UAGBN53891	Male	59	Yes	No	No	Squamous_carcinoma	Ⅲ		No	40	<1		Yes	No	No	10.41	5.22	226.5	2.2	20.87	15.2			10.04	0	6.95	63	14.6	197		29.29																Second_lines	No	SD
	Male	60	Yes	Yes	No	Adenocarcinoma	Ⅳ	6.2	Yes	70	<1		No	Yes	Yes	37.61	21.28	723	3.1	25.59	27.04			11.8	0.9	2.56	55	18	319		31.57	1.68	90.36	0.748													First_line	Yes	SD
UAGBN67815	Male	62	Yes	No	No	Adenocarcinoma	Ⅲ	7.5	NO		<1																																				First_line	Yes	PR
PM00G19BN0630	Female	45	No	Yes	No	Adenocarcinoma	Ⅳ	10	No		<1																																				First_line	Yes	PD
UAGBN53872	Male	52	Yes	No	No	Adenocarcinoma	Ⅳ	11.4	Yes		<1																																				Second_lines	No	PD
PM00G18BN0092	Male	76	Yes	Yes	No	Adenocarcinoma	Ⅳ	7.9	Yes		<1																																						SD
UAGBN84800	Male	68	No	Yes	No	Adenocarcinoma	Ⅳ		Yes		<1																																				Three_lines		SD
UAGBN20718	Male	65	Yes	No	Yes	Squamous_carcinoma	Ⅲ	7.9	NO		<1																																				Second_lines		PD
UAGBN20723	Female	72	No	No	No	Adenocarcinoma	Ⅳ	3.2	Yes		<1																																						PD
UAGBN84781	Male	59	Yes	No	No	Adenocarcinoma	Ⅳ	7.3	Yes		<1																																				First_line		PR
PM00G19BN0479	Male	52	Yes			Adenocarcinoma	Ⅳ				<1																																				First_line		SD
PM00G19BN0030	Male	76	Yes			Squamous_carcinoma	Ⅲ				<1																																				First_line		PR
PM00G18BN0090	Male	65	Yes			Squamous_carcinoma	Ⅳ				<1																																				Second_lines		SD
UAGBN9Y741	Male	70	Yes			Squamous_carcinoma	Ⅳ				<1																																				First_line		PR
[truncated: 3 more columns]
