# Supplementary material for: Screening biomarkers for predicting the efficacy of immunotherapy in patients with PD-L1 overexpression
Source: J Cancer Res Clin Oncol. 2023 Jul 19;149(14):12965–76. doi: 10.1007/s00432-023-05160-9 (PMC10587271; doi:10.1007/s00432-023-05160-9)
Supplement: Supplementary file 2 — Supplementary file2 (XLSX 21 KB) [file 432_2023_5160_MOESM2_ESM.xlsx]

## Sheet: risk score
ID	Status	PFS	Class
PM00G18BN0134	2	12	Low_risk_group
PM00G18BN0170	2	6	High_risk_group
PM00G18BN0176	1	24	Low_risk_group
PM00G18BN0210	2	24	Low_risk_group
PM00G19BN0202	2	11	Low_risk_group
PM00G19BN0234	2	4.3	High_risk_group
PM00G19BN0299	1	5	Low_risk_group
PM00G19BN0361	1	3	Low_risk_group
PM00G19BN0368	1	12	Low_risk_group
PM00G19BN0429	2	3	High_risk_group
PM00G19BN0446	2	1	High_risk_group
PM00G19BN0604	2	1	High_risk_group
PM00G19BN0626	1	29	High_risk_group
PM00G19BN0664	1	6	Low_risk_group
PM00G19BN0666	2	3	Low_risk_group
UAGBN0E744	2	2	High_risk_group
UAGBN1A028	1	2	High_risk_group
UAGBN1W837	2	0.7	High_risk_group
UAGBN1W861	1	8	High_risk_group
UAGBN20709	1	8	Low_risk_group
UAGBN2M018	1	9	Low_risk_group
UAGBN2M067	1	4.4	Low_risk_group
UAGBN3H066	1	8	Low_risk_group
UAGBN3H323	1	2.5	Low_risk_group
UAGBN3H324	1	4	Low_risk_group
UAGBN53874	1	1.5	High_risk_group
UAGBN53900	2	4	High_risk_group
UAGBN5GK35	1	12	Low_risk_group
UAGBN5GK69	2	7	High_risk_group
UAGBN5GK81	2	1.5	High_risk_group
UAGBN6GK67	1	0.7	High_risk_group
UAGBN6GK71	1	3	Low_risk_group
UAGBN6WY69	1	3	High_risk_group
UAGBN7GK19	2	2	High_risk_group
UAGBN7GK40	2	2.7	High_risk_group
UAGBN7GK67	1	5.5	Low_risk_group
UAGBN7WY45	2	1	High_risk_group
UAGBN84758	1	6	High_risk_group
UAGBN84759	2	1	High_risk_group
UAGBN84782	1	10	Low_risk_group
UAGBN8WY62	1	NA	High_risk_group
UAGBN8WY79	1	7	High_risk_group
UAGBN8X768	2	8	High_risk_group
UAGBN8X773	1	16	Low_risk_group
UAGBN9Y716	1	15	Low_risk_group
UAGBN9Y734	1	12	Low_risk_group
UAGBN9Y797	1	2	High_risk_group
UAGBN9Y873	1	12	Low_risk_group
UAGBN9Y876	1	14	Low_risk_group
UAGBN9Y882	1	5	Low_risk_group
UAGBN9Y885	2	2	High_risk_group
UAGBN9Y894	1	15	Low_risk_group

## Sheet: PD-L1+risk score
ID	PDL1_cox_riskscore	risk_cox_riskscore	final_cox_riskscore	PFS	Status
PM00G18BN0134	0.589112	1	0.445782	12	2
PM00G18BN0210	0.589112	1	0.445782	24	2
PM00G19BN0299	0.589112	1	0.445782	5	1
PM00G19BN0368	0.589112	1	0.445782	12	1
PM00G19BN0664	0.589112	1	0.445782	6	1
UAGBN20709	0.589112	1	0.445782	8	1
UAGBN3H066	0.589112	1	0.445782	8	1
UAGBN3H323	0.589112	1	0.445782	2.5	1
UAGBN5GK35	0.589112	1	0.445782	12	1
UAGBN6GK71	0.589112	1	0.445782	3	1
UAGBN84782	0.589112	1	0.445782	10	1
UAGBN8X773	0.589112	1	0.445782	16	1
UAGBN9Y716	0.589112	1	0.445782	15	1
UAGBN9Y734	0.589112	1	0.445782	12	1
UAGBN9Y876	0.589112	1	0.445782	14	1
PM00G18BN0176	1	1	1	24	1
PM00G19BN0202	1	1	1	11	2
PM00G19BN0361	1	1	1	3	1
PM00G19BN0666	1	1	1	3	2
UAGBN2M018	1	1	1	9	1
UAGBN2M067	1	1	1	4.4	1
UAGBN3H324	1	1	1	4	1
UAGBN7GK67	1	1	1	5.5	1
UAGBN9Y873	1	1	1	12	1
UAGBN9Y882	1	1	1	5	1
UAGBN9Y894	1	1	1	15	1
PM00G18BN0170	0.589112	10.1386	5.14845	6	2
PM00G19BN0429	0.589112	10.1386	5.14845	3	2
PM00G19BN0604	0.589112	10.1386	5.14845	1	2
PM00G19BN0626	0.589112	10.1386	5.14845	29	1
UAGBN1W861	0.589112	10.1386	5.14845	8	1
UAGBN53874	0.589112	10.1386	5.14845	1.5	1
UAGBN53900	0.589112	10.1386	5.14845	4	2
UAGBN5GK69	0.589112	10.1386	5.14845	7	2
UAGBN5GK81	0.589112	10.1386	5.14845	1.5	2
UAGBN7GK40	0.589112	10.1386	5.14845	2.7	2
UAGBN7WY45	0.589112	10.1386	5.14845	1	2
UAGBN84758	0.589112	10.1386	5.14845	6	1
UAGBN8WY79	0.589112	10.1386	5.14845	7	1
PM00G19BN0234	1	10.1386	11.5492	4.3	2
PM00G19BN0446	1	10.1386	11.5492	1	2
UAGBN0E744	1	10.1386	11.5492	2	2
UAGBN1A028	1	10.1386	11.5492	2	1
UAGBN1W837	1	10.1386	11.5492	0.7	2
UAGBN6GK67	1	10.1386	11.5492	0.7	1
UAGBN6WY69	1	10.1386	11.5492	3	1
UAGBN7GK19	1	10.1386	11.5492	2	2
UAGBN84759	1	10.1386	11.5492	1	2
UAGBN8WY62	1	10.1386	11.5492	NA	1
UAGBN8X768	1	10.1386	11.5492	8	2
UAGBN9Y797	1	10.1386	11.5492	2	1
UAGBN9Y885	1	10.1386	11.5492	2	2

## Sheet: risk factor and risk score
ID	ROS1_Mut	ERBB2_Mut	KRAS_Mut	Tumor_Stage	DM	ESMH	WBC	Treatment_Lines	PFS	Status	cox_riskscore	PD_L1
PM00G19BN0664	WT	WT	Mut	III	No	Yes	Low	non-First_line	6	1	0.566186	90
UAGBN2M067	WT	WT	WT	III	No	No	Low	First_line	4.4	1	0.587822	30
UAGBN9Y716	WT	WT	WT	III	No	No	Low	First_line	15	1	0.587822	80
UAGBN9Y873	WT	WT	WT	III	No	No	Low	First_line	12	1	0.587822	30
UAGBN9Y882	WT	WT	WT	III	No	No	Low	First_line	5	1	0.587822	10
UAGBN9Y894	WT	WT	WT	III	No	No	Low	First_line	15	1	0.587822	30
UAGBN9Y876	WT	WT	Mut	IV	Yes	No	Low	First_line	14	1	0.785273	80
UAGBN3H324	WT	WT	WT	III	No	No	Low	non-First_line	4	1	1	20
UAGBN8X773	WT	Mut	Mut	IV	Yes	No	Low	First_line	16	1	1.11238	50
PM00G19BN0202	WT	WT	WT	III	No	No	High	First_line	11	2	1.30186	20
UAGBN84782	WT	WT	WT	III	No	No	High	First_line	10	1	1.30186	100
UAGBN3H323	WT	WT	Mut	IV	Yes	No	Low	non-First_line	2.5	1	1.3359	50
PM00G19BN0361	WT	Mut	WT	III	No	No	Low	non-First_line	3	1	1.41655	10
PM00G19BN0368	WT	WT	Mut	IV	Yes	No	High	First_line	12	1	1.73916	70
UAGBN7GK67	WT	WT	Mut	IV	Yes	No	High	First_line	5.5	1	1.73916	10
UAGBN6GK71	WT	WT	WT	III	No	No	High	non-First_line	3	1	2.21472	80
PM00G18BN0134	WT	Mut	WT	III	No	No	High	non-First_line	12	2	3.13726	80
PM00G19BN0299	WT	Mut	WT	III	No	No	High	non-First_line	5	1	3.13726	60
UAGBN9Y734	WT	WT	WT	III	No	Yes	Low	non-First_line	12	1	3.82396	100
PM00G18BN0176	WT	WT	WT	IV	Yes	No	Low	First_line	24	1	5.30366	30
PM00G19BN0666	WT	WT	WT	IV	Yes	No	Low	First_line	3	2	5.30366	30
UAGBN3H066	WT	WT	WT	IV	Yes	No	Low	First_line	8	1	5.30366	50
UAGBN5GK35	WT	WT	WT	IV	Yes	No	Low	First_line	12	1	5.30366	100
PM00G18BN0210	WT	WT	Mut	IV	Yes	Yes	High	First_line	24	2	6.65049	90
UAGBN20709	WT	Mut	WT	IV	Yes	No	Low	First_line	8	1	7.51287	50
UAGBN2M018	WT	Mut	WT	IV	Yes	No	Low	First_line	9	1	7.51287	5
PM00G19BN0429	WT	WT	WT	IV	Yes	No	Low	non-First_line	3	2	9.02255	80
UAGBN5GK69	WT	WT	WT	IV	Yes	No	Low	non-First_line	7	2	9.02255	70
UAGBN84758	WT	WT	WT	IV	Yes	No	Low	non-First_line	6	1	9.02255	90
UAGBN8WY79	Mut	WT	WT	III	No	No	Low	First_line	7	1	11.6775	70
PM00G19BN0626	WT	WT	WT	IV	Yes	No	High	First_line	29	1	11.7461	70
UAGBN1W861	WT	WT	WT	IV	Yes	No	High	First_line	8	1	11.7461	50
UAGBN53900	WT	WT	WT	IV	Yes	No	High	First_line	4	2	11.7461	90
UAGBN7GK19	WT	WT	WT	IV	Yes	No	High	First_line	2	2	11.7461	3
UAGBN8X768	WT	WT	WT	IV	Yes	No	High	First_line	8	2	11.7461	3
UAGBN9Y885	WT	WT	WT	IV	Yes	No	High	First_line	2	2	11.7461	5
UAGBN6GK67	WT	Mut	WT	IV	Yes	No	Low	non-First_line	0.7	1	12.7809	3
UAGBN84759	Mut	WT	Mut	IV	Yes	No	Low	First_line	1	2	15.6	5
PM00G19BN0446	WT	WT	WT	IV	Yes	No	High	non-First_line	1	2	19.9825	30
UAGBN6WY69	WT	WT	WT	IV	Yes	No	High	non-First_line	3	1	19.9825	40
UAGBN9Y797	WT	WT	WT	IV	Yes	No	High	non-First_line	2	1	19.9825	30
UAGBN7WY45	WT	WT	WT	IV	Yes	Yes	Low	First_line	1	2	20.281	80
PM00G19BN0234	WT	Mut	WT	IV	Yes	No	High	non-First_line	4.3	2	28.3061	5
UAGBN1A028	WT	WT	WT	IV	Yes	Yes	Low	non-First_line	2	1	34.5019	45
UAGBN0E744	WT	WT	WT	IV	Yes	Yes	High	First_line	2	2	44.9168	3
UAGBN7GK40	WT	WT	WT	IV	Yes	Yes	High	First_line	2.7	2	44.9168	100
UAGBN1W837	WT	Mut	WT	IV	Yes	Yes	Low	non-First_line	0.7	2	48.8735	5
UAGBN53874	Mut	Mut	Mut	IV	Yes	No	High	First_line	1.5	1	48.9411	100
PM00G18BN0170	WT	WT	WT	IV	Yes	Yes	High	non-First_line	6	2	76.4121	60
PM00G19BN0604	WT	WT	WT	IV	Yes	Yes	High	non-First_line	1	2	76.4121	80
UAGBN5GK81	Mut	WT	WT	IV	Yes	No	Low	First_line	1.5	2	105.361	80
UAGBN8WY62	Mut	WT	WT	IV	Yes	No	High	non-First_line	NA	1	396.964	3
PM00G18BN0200	Mut	WT	WT	NA	NA	NA	NA	non-First_line	4.5	2	NA	20
UAGBN0A995	WT	WT	WT	III	No	NA	Low	First_line	10	1	NA	50
UAGBN1A029	Mut	Mut	WT	IV	Yes	NA	Low	non-First_line	0.77	2	NA	35
UAGBN1W829	WT	WT	WT	IV	Yes	NA	Low	First_line	11	1	NA	20
UAGBN1W846	Mut	WT	WT	IV	Yes	NA	High	First_line	16	1	NA	5
UAGBN1W864	WT	WT	WT	IV	Yes	NA	Low	non-First_line	7	1	NA	100
UAGBN20712	WT	WT	WT	IV	Yes	NA	High	First_line	2.5	2	NA	90
UAGBN20716	Mut	WT	WT	III	NA	NA	NA	First_line	1.8	2	NA	80
UAGBN2M030	WT	WT	WT	III	No	NA	Low	First_line	15	1	NA	80
UAGBN5GK86	WT	WT	Mut	IV	Yes	NA	Low	non-First_line	3	2	NA	3
UAGBN5GK97	WT	Mut	WT	IV	Yes	NA	Low	non-First_line	3.5	2	NA	10
UAGBN6GK01	WT	WT	Mut	IV	Yes	NA	NA	non-First_line	24	1	NA	98
UAGBN6GK16	WT	WT	WT	IV	Yes	NA	High	First_line	9	1	NA	80
UAGBN6WY87	WT	WT	WT	IV	Yes	No	NA	non-First_line	7.5	1	NA	40
UAGBN6WY97	WT	WT	WT	NA	Yes	NA	Low	First_line	3	1	NA	8
UAGBN7GK13	WT	WT	WT	III	No	NA	Low	First_line	2.5	1	NA	20
UAGBN7GK90	WT	WT	WT	NA	No	NA	Low	First_line	12	1	NA	5
UAGBN84789	WT	WT	Mut	IV	Yes	NA	NA	non-First_line	2	1	NA	100
UAGBN84909	WT	WT	WT	IV	Yes	NA	NA	non-First_line	1.5	2	NA	90
UAGBN8GK08	Mut	Mut	WT	III	No	NA	High	First_line	9	1	NA	70
UAGBN8WY46	WT	WT	Mut	IV	Yes	NA	Low	First_line	1.5	1	NA	70
UAGBN9Y664	WT	Mut	WT	III	No	NA	Low	First_line	13	1	NA	30
UAGBN9Y877	WT	WT	WT	IV	NA	NA	NA	non-First_line	4	1	NA	20
UAGBN9Y881	WT	WT	Mut	IV	Yes	NA	Low	First_line	12	1	NA	80

## Sheet: PD-L1 and Risk score multi cox
type	exp(coef)	exp(-coef)	lower .95	upper .95	coef	exp(coef)	se(coef)	z	Pr(>|z|)
riskHigh_Risk	11.5492	0.0865858	3.54038	37.6753	2.44662	11.5492	0.603269	4.0556	5.00048e-05
pdl1High_PD-L1	0.445782	2.24325	0.176266	1.1274	-0.807924	0.445782	0.473394	-1.70667	0.0878843

## Sheet: PD-L1 and Risk score single cox
Characteristics	exp(coef)	lower .95	upper .95	exp(coef) [confint]	p
riskHigh_Risk	10.14	3.2	32.11	10.14 [3.20, 32.11]	0.001
pdl1High_PD-L1	0.59	0.24	1.43	0.59 [0.24, 1.43]	0.241
